# Supplementary material for: Rare case of ruptured sinus of Valsalva aneurysm presenting only with diastolic murmur: cine mode reconstruction of cardiac computed tomography revealed flap motion of rupture site
Source: Eur Heart J Case Rep. 2019 May 18;3(2):ytz070. doi: 10.1093/ehjcr/ytz070 (PMC6601151; doi:10.1093/ehjcr/ytz070)
Supplement: ytz070_Supplementary_Video.zip [file ytz070_supplementary_video.zip]

Archive with 4 entries (3 files):
- ytz070-suppl_data/
- ytz070-suppl_data/Video S1.mp4
- ytz070-suppl_data/Video S2.avi
- ytz070-suppl_data/ytz070_Slide_Set.pptx
